# Supplementary material for: Effect of Garambullo (Myrtillocactus geometrizans) Consumption on the Intestinal Microbiota Profile in an Early-Phase Rat Model of Colon Cancer
Source: Int J Mol Sci. 2026 Jan 20;27(2):1014. doi: 10.3390/ijms27021014 (PMC12842398; doi:10.3390/ijms27021014)
Supplement: Supplementary file 1 [file ijms-27-01014-s001.zip]

Archive with 1 entries (1 files):
- ijms-3988546-supplementary.pdf
